# Supplementary material for: Impacts of knowledge and trust on consumer perceptions and purchase intentions towards genetically modified foods
Source: PLoS One. 2024 Oct 2;19(10):e0311257. doi: 10.1371/journal.pone.0311257 (PMC11446447; doi:10.1371/journal.pone.0311257)
Supplement: S2 File — (XLSX) [file pone.0311257.s003.xlsx]

## Sheet: Form responses 1
Q1	Q2.1	Q2.2	Q2.3	Q3.1	Q3.2	KN1	KN2	KN3	KN4	TR1	TR2	TR3	TR4	TR5	TR6	TR7	PB1	PB2	PB3	PB4	PB5	PB6	PR1	PR2	PR3	PR4	PR5	PR6	PR7	PI1	PI2	PI3	PI4
1	2	4	4	1	5	4	4	3	3	4	2	3	4	4	4	4	3	3	4	3	4	4	2	2	2	3	2	2	2	3	3	3	3
1	2	1	1	1	1	4	5	4	5	4	5	4	5	4	4	4	4	5	5	4	4	5	1	3	2	2	1	2	2	5	5	4	5
1	2	1	1	1	1	4	3	4	4	5	3	3	2	4	3	3	2	4	1	2	2	4	1	2	2	1	2	1	2	2	3	2	2
1	1	1	1	1	3	4	5	4	5	4	4	5	4	5	3	4	4	4	5	5	5	5	1	1	2	1	2	1	1	3	4	3	3
1	2	1	1	1	2	5	5	5	5	4	3	3	3	4	5	4	4	3	5	1	3	2	3	2	3	1	2	2	1	2	3	2	3
1	2	1	1	1	2	2	3	4	5	3	4	5	5	4	4	2	3	4	4	1	3	4	2	3	1	2	3	2	1	4	3	5	3
1	1	1	1	1	3	3	3	3	3	3	3	3	3	3	3	3	3	3	3	3	3	3	3	3	3	3	3	3	3	3	3	3	3
1	2	1	1	1	2	4	4	4	4	4	4	4	4	4	4	4	4	4	4	4	4	4	2	2	2	2	2	2	2	5	5	5	5
1	2	1	1	1	3	5	5	5	5	3	3	3	4	5	4	3	2	2	3	2	2	4	1	1	1	1	1	1	1	5	5	5	5
1	1	1	1	1	3	5	5	5	5	5	5	5	5	5	5	5	5	5	5	5	5	5	1	1	1	1	1	1	1	5	5	5	5
1	2	1	1	1	3	4	4	4	4	4	4	4	4	4	4	4	4	4	4	4	4	4	2	2	2	2	2	2	2	4	4	4	4
1	2	1	1	1	1	5	5	5	4	4	3	4	5	4	4	4	4	5	4	4	4	4	3	2	3	3	2	3	2	3	4	4	3
1	2	1	1	1	4	4	4	3	4	2	2	2	2	2	4	3	3	2	2	3	3	3	3	3	2	2	2	3	2	3	3	3	3
1	2	1	1	1	3	4	4	4	5	4	4	5	5	5	5	4	4	4	4	4	3	4	2	2	2	1	1	1	3	5	4	4	3
1	2	1	1	1	2	4	5	4	5	4	5	5	4	5	4	4	4	4	5	4	4	5	3	2	3	3	3	2	2	5	4	4	4
1	1	1	1	1	3	4	3	3	4	3	3	4	4	4	4	4	2	4	3	2	2	4	2	2	3	3	2	2	2	3	3	4	3
1	1	1	1	1	3	4	4	4	5	4	3	2	3	2	4	3	4	4	3	2	2	2	3	2	3	2	1	3	3	3	3	3	4
1	2	1	1	1	2	4	5	4	4	5	5	4	4	5	5	5	5	5	4	5	4	4	2	3	2	2	3	2	2	4	4	4	5
1	2	1	1	1	2	4	4	4	4	4	4	4	4	4	4	4	3	3	3	3	3	3	3	3	3	3	3	3	3	4	4	4	4
1	2	1	1	1	4	5	4	3	3	4	4	2	5	3	5	3	4	2	2	4	4	5	2	1	1	1	1	1	1	5	5	5	3
1	2	1	1	1	3	5	5	4	5	4	3	4	3	5	3	3	3	3	3	4	3	3	2	2	2	1	1	2	1	4	4	4	3
1	2	1	1	1	1	4	4	4	4	4	4	4	4	4	4	4	4	4	4	4	4	4	2	2	2	2	2	2	2	4	4	4	4
1	2	1	1	1	1	4	4	4	4	4	4	4	4	4	4	4	4	4	4	4	4	4	2	2	2	2	2	2	2	4	4	4	4
1	2	1	1	1	1	4	4	4	4	4	4	4	4	4	4	4	4	4	4	4	4	4	2	2	2	2	2	2	2	4	4	4	4
1	2	1	1	1	1	3	3	3	3	4	4	3	4	4	4	3	3	3	3	3	3	3	3	3	3	3	3	3	3	4	3	4	3
1	2	1	1	1	3	5	5	5	5	5	5	5	5	5	5	5	5	5	5	5	5	5	1	1	1	1	1	1	1	5	5	5	5
1	2	1	1	1	1	3	4	3	3	4	4	3	5	5	5	4	3	4	4	3	4	4	2	2	3	3	3	3	3	3	3	3	3
1	2	2	1	1	2	4	4	4	4	3	3	4	4	5	5	5	3	3	3	3	3	4	3	3	2	3	3	3	1	3	3	3	3
1	2	1	1	1	1	4	4	2	4	1	1	1	1	3	4	2	3	3	2	3	3	2	3	3	2	3	3	3	2	2	2	2	2
1	2	1	1	1	3	4	4	3	3	4	2	3	3	3	3	3	3	3	4	4	4	4	3	3	3	2	2	3	2	3	3	3	3
1	2	1	1	1	3	5	5	5	5	5	5	5	5	5	5	5	5	5	5	5	5	5	1	1	1	1	1	1	1	5	5	5	5
1	1	1	1	1	3	4	5	4	5	5	5	3	4	2	5	4	5	4	4	2	3	4	3	1	1	1	2	1	1	4	3	5	3
1	2	1	1	1	3	5	4	4	5	5	4	4	3	4	5	3	4	5	4	3	3	4	2	3	3	3	2	2	2	2	3	4	5
1	2	1	1	1	4	4	5	4	5	4	5	3	3	3	4	2	3	4	3	3	3	4	3	2	3	3	3	3	3	4	3	3	3
1	2	1	1	1	2	5	5	5	5	3	3	3	3	3	3	3	3	3	3	3	3	4	2	2	2	2	2	2	2	3	3	3	3
1	2	1	1	1	3	4	4	4	5	3	3	2	3	4	5	1	2	2	2	1	2	2	2	1	1	1	1	1	1	2	2	1	1
1	1	1	1	1	3	4	4	3	5	4	3	4	3	4	4	3	4	3	3	5	5	4	2	2	2	2	2	3	1	4	4	3	3
1	2	1	1	1	2	3	3	4	4	4	4	4	4	4	4	4	3	4	4	4	4	4	3	3	3	3	3	3	3	3	3	3	3
1	2	1	1	1	2	4	5	4	3	4	3	3	4	5	4	3	4	4	3	4	3	5	2	2	3	3	1	1	2	4	3	5	5
1	2	1	1	1	2	4	4	4	4	4	4	4	4	4	5	4	5	4	4	4	4	4	2	2	3	2	2	3	3	3	3	4	3
1	2	1	1	1	2	4	4	5	4	3	4	4	3	4	4	3	3	2	3	3	3	3	3	3	3	3	2	3	3	3	4	3	4
1	2	1	1	1	3	5	5	3	4	3	3	3	3	3	3	3	3	5	3	4	4	3	2	2	2	1	1	1	3	3	3	4	3
1	2	1	1	1	2	4	4	4	4	3	3	3	3	3	3	3	3	3	3	3	3	3	2	3	3	3	3	3	2	2	3	3	3
1	1	1	1	1	3	4	4	4	4	4	4	4	4	4	4	4	4	4	4	4	4	4	3	3	3	3	3	2	3	4	3	4	3
1	2	1	1	1	3	4	4	3	3	4	4	4	4	4	4	4	4	4	4	4	4	4	2	2	2	2	2	2	2	3	4	3	3
1	1	1	1	1	2	3	3	3	3	4	3	4	3	4	4	2	3	3	2	3	3	3	2	2	2	2	2	2	2	3	3	3	3
1	1	1	1	1	1	4	4	4	4	4	4	4	4	4	4	4	5	5	5	5	5	5	2	2	2	2	2	2	2	4	4	4	4
1	2	1	1	1	2	4	3	3	5	4	5	5	4	3	5	4	2	4	2	5	5	5	2	3	3	3	3	3	1	3	3	4	2
1	2	1	1	1	2	3	3	3	2	2	2	3	2	3	2	3	3	3	2	3	3	2	3	3	2	3	3	2	3	2	2	2	2
1	2	1	1	1	3	5	5	4	3	4	4	4	4	4	4	4	5	4	4	4	5	5	2	1	3	3	3	2	3	4	4	5	5
1	2	1	1	1	2	3	3	4	3	4	5	5	4	3	4	3	3	3	5	4	4	3	3	1	2	3	3	2	1	5	4	4	3
1	1	1	1	1	2	5	5	5	5	5	5	5	5	5	5	5	5	5	5	5	5	5	1	1	1	1	1	1	1	4	4	4	4
1	1	1	1	1	2	5	5	5	5	5	5	5	5	5	5	5	5	5	5	5	5	5	1	1	1	1	1	1	1	5	5	5	5
1	2	1	1	1	3	3	5	4	5	3	3	5	5	4	5	4	3	3	4	5	3	4	2	3	2	2	3	2	3	3	3	4	3
1	2	1	1	1	5	4	3	4	5	2	2	2	4	1	4	4	3	3	4	3	4	2	2	3	2	1	3	1	1	3	3	4	4
1	1	1	1	1	1	4	4	4	3	3	3	3	3	3	4	3	4	4	4	3	3	3	3	3	3	3	3	2	3	3	3	1	1
1	1	1	1	1	3	5	5	5	5	5	5	5	5	5	5	5	5	5	5	5	5	5	1	1	1	1	1	1	1	5	5	5	5
1	2	1	1	1	1	3	4	3	3	4	4	4	4	3	4	3	2	3	3	3	2	3	3	3	2	2	2	3	3	4	4	3	4
1	2	1	1	1	2	3	3	3	3	3	3	3	3	3	3	3	3	3	3	3	3	3	3	3	3	3	3	3	3	3	3	3	3
1	2	1	1	1	2	4	4	3	3	3	4	4	4	4	4	4	4	4	3	3	3	3	2	2	3	3	3	3	3	3	3	3	3
1	1	1	1	1	5	5	5	5	5	5	5	5	5	5	5	5	5	5	5	5	5	5	1	1	1	1	1	1	1	4	4	4	4
1	2	1	1	1	3	3	3	3	3	2	4	4	3	4	4	3	3	4	3	3	3	4	2	2	2	2	2	3	2	3	3	2	3
1	2	1	1	1	5	3	3	3	3	3	3	3	3	3	3	3	3	3	3	3	3	3	3	3	3	3	3	3	3	3	3	3	3
1	2	1	1	1	2	4	5	4	5	4	3	5	4	5	5	5	5	4	3	4	4	4	3	2	2	3	3	2	2	3	3	3	3
1	2	1	1	1	3	5	5	4	5	5	5	4	5	5	4	4	3	3	3	3	3	3	3	3	1	2	1	3	2	4	4	4	3
1	2	1	1	1	1	5	4	5	4	4	4	4	4	4	4	4	5	5	5	5	5	5	2	2	1	3	3	3	3	4	5	3	3
1	1	1	1	1	3	4	3	4	3	4	4	4	4	4	4	3	4	4	3	4	3	4	2	3	3	3	3	3	3	3	3	3	3
1	1	1	1	1	3	3	2	2	2	1	2	2	2	1	2	2	1	2	2	2	2	2	3	3	2	2	3	2	2	2	2	2	2
1	1	1	1	1	4	4	4	4	4	4	4	4	4	4	4	4	4	3	4	3	4	3	2	2	2	2	2	2	2	4	3	4	3
1	2	1	1	1	4	5	5	5	5	4	4	4	4	5	4	4	4	4	4	4	4	4	2	2	2	1	1	2	2	5	5	5	5
1	1	1	1	1	1	4	4	4	3	3	3	3	4	3	3	3	3	3	3	3	3	3	2	2	2	2	2	2	1	3	3	3	3
1	2	1	1	1	5	4	4	4	2	4	3	3	1	4	4	1	4	4	3	4	4	3	2	2	3	1	1	1	2	4	4	4	4
1	2	1	1	1	1	4	4	2	4	4	4	4	4	4	4	4	2	4	2	3	3	4	3	3	2	3	2	2	2	3	3	3	2
1	2	1	1	1	3	4	4	4	4	4	4	3	4	4	4	2	4	4	4	4	4	4	2	2	2	2	3	2	2	4	3	2	2
1	1	1	1	1	3	5	4	4	4	5	4	4	5	4	5	5	5	5	4	4	5	4	1	2	2	2	2	2	2	4	4	4	4
1	2	1	1	1	4	5	3	4	4	5	5	5	5	5	4	3	4	5	3	2	1	3	3	2	2	1	1	3	2	3	3	3	3
1	2	1	1	1	2	3	3	3	3	3	3	3	3	3	3	3	2	3	2	2	2	3	2	3	3	3	3	3	2	2	3	3	3
1	1	1	1	1	1	4	4	4	4	4	4	4	4	4	4	4	3	3	3	3	3	3	3	3	3	3	3	3	3	4	4	4	4
1	1	1	1	1	3	4	3	3	4	4	3	2	3	3	4	3	3	4	4	4	4	4	2	2	3	3	2	3	2	3	2	1	2
1	2	1	1	1	5	3	3	4	4	3	3	4	4	3	4	4	3	3	4	3	3	4	3	2	3	2	3	3	2	3	3	3	4
1	1	1	1	1	3	4	5	4	4	4	4	4	5	5	5	5	4	4	5	3	3	4	2	2	2	2	3	3	3	4	4	4	4
1	1	1	1	1	1	3	4	4	3	4	4	3	4	4	5	2	3	4	3	4	3	4	2	2	3	2	3	3	3	4	4	3	4
1	2	1	1	1	5	4	5	4	3	3	3	3	3	4	4	3	3	3	3	4	3	3	3	3	3	3	3	3	3	5	5	3	3
1	2	1	1	1	3	3	3	3	3	4	3	3	3	3	3	3	3	3	3	3	3	3	2	2	2	3	3	3	3	3	3	3	3
1	2	1	1	1	1	4	4	4	2	2	2	2	2	2	2	2	2	1	1	1	1	3	2	1	1	1	1	1	1	3	2	2	3
1	1	1	1	1	3	4	4	3	5	4	4	5	4	4	4	3	4	5	4	4	3	3	2	3	2	2	2	2	2	4	5	5	3
1	2	1	1	1	3	4	5	5	5	5	4	3	5	5	5	3	4	5	3	5	5	3	1	1	3	2	3	3	2	4	3	2	3
1	1	1	1	1	1	4	3	3	5	4	4	3	3	4	5	3	3	4	4	4	4	4	2	3	3	3	3	3	2	3	3	3	3
1	1	1	1	1	3	4	3	4	3	3	3	4	3	3	4	4	3	4	3	3	4	4	2	2	3	3	3	3	3	3	3	4	4
1	2	1	1	1	5	5	5	5	5	4	1	4	5	3	5	1	1	1	3	1	5	5	1	1	2	1	1	3	1	4	3	1	3
1	1	1	1	1	2	5	5	5	5	5	5	5	5	5	5	5	5	5	5	5	5	5	1	1	1	1	1	1	1	5	5	5	5
1	1	1	1	1	3	3	3	3	4	3	3	3	3	4	4	3	3	4	3	3	2	3	2	2	3	3	3	3	3	4	3	3	3
1	2	1	1	1	2	4	3	3	3	3	3	3	3	3	3	3	3	3	3	3	3	3	2	2	2	2	2	2	2	4	4	5	3
1	2	1	1	1	5	4	4	4	4	4	4	4	4	4	4	4	4	4	4	4	4	4	2	2	2	2	2	2	2	4	4	4	4
1	2	1	1	1	5	4	4	4	4	4	3	3	3	4	4	3	4	4	4	2	2	3	2	2	3	1	1	3	2	3	3	3	3
1	1	1	1	1	1	3	4	3	3	3	3	3	3	3	3	3	3	3	3	3	3	3	3	3	3	3	3	3	3	3	3	3	3
1	1	1	1	1	5	4	4	4	3	3	3	3	3	3	4	3	3	4	3	4	4	3	2	2	3	1	3	2	1	3	3	3	3
1	2	1	1	1	2	2	3	5	4	3	3	3	3	4	3	3	5	4	3	3	3	3	2	3	3	2	2	2	3	5	4	3	5
1	2	1	1	1	2	3	4	4	3	3	4	2	3	4	4	3	2	3	3	3	4	4	2	2	1	2	1	2	2	3	4	3	4
1	2	1	1	1	4	5	3	4	3	4	4	3	4	4	4	4	4	4	4	5	5	3	2	3	2	3	2	3	2	4	4	3	4
1	2	1	1	1	2	3	4	4	4	3	3	3	3	3	3	3	2	3	3	3	3	3	3	3	3	3	3	3	3	3	3	3	3
1	2	1	1	1	5	4	3	2	5	4	5	4	5	3	4	2	4	4	5	2	1	3	3	2	1	2	1	1	2	4	4	5	4
1	1	1	1	1	5	3	5	5	2	5	3	5	5	5	5	5	3	5	3	5	5	5	1	1	2	1	2	2	1	4	5	5	1
1	2	1	1	1	2	4	4	3	4	4	3	4	3	3	4	4	3	3	4	3	4	4	3	3	2	3	3	2	3	4	4	4	3
1	2	1	1	1	5	3	3	3	3	3	3	3	3	3	3	3	3	3	3	3	3	3	3	3	3	3	3	3	3	3	3	3	3
1	2	1	1	1	2	4	3	3	3	4	4	4	4	4	4	4	3	3	3	3	3	3	2	2	2	2	2	2	2	2	2	2	2
1	2	2	1	1	2	5	4	4	5	4	2	3	2	4	5	1	2	3	3	2	1	4	2	2	1	2	2	3	2	4	5	3	1
1	2	1	1	1	1	3	3	3	3	3	3	3	3	3	3	3	3	3	3	3	3	3	3	3	3	3	3	3	3	3	3	3	3
1	2	1	1	1	1	3	4	3	4	4	4	4	4	4	4	4	4	4	4	4	3	3	1	1	3	2	2	2	2	3	3	4	5
1	1	1	1	1	4	4	4	4	4	4	4	4	4	4	4	4	4	4	4	4	4	4	2	2	2	2	2	2	2	4	4	4	4
1	1	1	1	1	2	4	4	4	5	3	3	3	3	3	3	3	4	4	3	4	4	3	2	2	3	3	3	2	2	3	3	2	2
1	2	1	1	1	1	3	4	4	4	4	4	4	4	5	5	3	4	4	4	3	3	3	3	3	1	1	1	1	1	4	3	3	3
1	2	1	1	1	2	3	4	4	4	4	4	4	3	4	4	3	2	3	3	3	3	3	2	1	3	3	3	2	2	5	5	3	3
1	1	2	1	1	5	5	4	4	4	4	2	2	2	3	5	3	2	3	2	1	1	3	2	2	3	3	2	3	3	2	2	2	2
1	1	1	1	1	4	4	5	5	5	5	4	4	5	5	5	5	5	5	5	5	5	5	3	3	2	2	2	2	3	5	5	5	5
1	2	1	1	1	2	4	3	3	4	3	3	3	3	2	4	3	2	3	1	2	2	2	2	1	2	3	3	3	2	3	3	3	2
1	1	1	1	1	3	3	3	3	5	5	5	5	5	3	3	3	3	4	4	3	4	4	2	3	3	1	2	2	2	3	3	3	3
1	2	1	1	1	3	3	3	3	3	3	3	3	3	3	3	3	3	3	3	3	3	3	3	3	3	3	3	3	3	3	3	3	3
1	1	2	1	1	4	3	4	3	4	3	4	3	4	3	4	3	4	3	4	4	3	3	2	3	2	3	2	3	2	3	2	2	1
1	2	1	1	1	1	4	4	2	3	3	3	4	2	3	2	2	3	3	3	3	3	3	3	3	3	3	3	3	3	3	3	3	3
1	2	1	1	1	3	3	4	4	3	4	4	4	3	5	4	3	4	4	5	4	4	4	2	2	1	2	1	1	2	4	4	4	4
1	2	2	1	1	2	4	3	2	2	3	2	4	3	2	4	2	3	2	4	3	5	3	2	3	2	1	3	2	3	2	4	2	3
1	1	1	1	1	2	3	3	3	3	3	3	3	3	3	3	3	3	3	3	3	3	3	3	3	3	3	3	3	3	3	3	3	3
1	1	1	1	1	2	5	5	5	5	5	5	5	5	5	5	5	5	5	5	5	5	5	1	1	1	1	1	1	1	5	5	5	5
1	2	1	1	1	2	4	4	4	5	5	4	3	4	5	5	5	4	4	4	4	4	4	3	3	2	2	3	2	2	4	4	3	3
1	1	2	1	1	3	4	4	4	4	2	5	4	4	2	4	2	2	2	2	4	2	4	3	3	3	3	2	2	2	2	3	3	3
1	1	1	1	1	4	5	5	5	5	5	5	5	5	5	5	5	5	5	4	4	5	5	1	2	1	1	1	1	1	5	5	4	5
1	1	1	1	1	1	5	5	5	5	5	4	5	4	3	3	4	5	4	3	4	5	3	1	1	1	2	2	2	3	5	4	3	5
1	1	1	1	1	1	5	5	5	5	4	5	4	5	4	5	4	4	5	4	5	4	5	2	2	1	1	2	2	2	4	5	4	4
1	1	1	1	1	3	5	5	5	5	5	5	5	5	5	5	5	5	5	5	5	5	5	1	1	1	1	1	1	1	5	5	5	5
1	1	1	1	1	3	3	4	4	4	3	3	3	4	4	4	4	3	4	5	5	4	5	2	2	3	2	2	2	2	4	5	5	4
1	1	1	1	1	3	1	1	1	1	1	1	1	1	1	1	1	1	1	1	1	1	1	1	1	1	1	1	1	1	1	1	1	1
1	2	1	1	1	3	4	5	5	5	5	4	4	4	4	4	4	4	4	4	4	4	4	2	1	1	1	1	1	1	5	4	5	4
1	2	1	1	1	1	4	4	3	4	4	4	4	4	4	4	4	4	4	4	4	4	4	2	2	2	2	2	2	3	4	4	3	4
1	2	1	1	1	1	3	4	4	5	4	3	4	4	5	4	3	3	4	4	3	3	5	2	2	3	3	3	3	3	4	3	3	3
1	2	1	1	1	2	4	4	4	4	4	4	4	4	4	4	4	4	4	4	4	4	4	2	2	2	2	2	2	2	4	4	4	4
1	1	1	1	1	1	3	3	3	3	3	4	3	4	3	3	3	3	3	3	3	3	3	3	2	3	3	3	3	3	3	3	3	3
1	2	1	1	1	1	4	4	3	5	4	4	4	5	5	4	4	4	5	4	4	5	4	2	2	2	1	2	2	1	5	4	4	5
1	2	1	1	1	1	4	4	4	4	4	4	4	4	4	4	4	4	4	4	4	4	4	2	2	2	2	2	2	2	4	4	4	4
1	2	1	1	1	1	3	4	4	4	4	5	5	5	5	5	5	5	5	5	5	5	5	2	2	2	2	2	3	3	3	3	3	3
1	2	1	1	1	3	3	3	3	3	3	3	3	3	3	3	3	4	2	2	4	4	3	2	2	3	3	2	3	2	3	2	3	4
1	2	1	1	1	1	2	2	2	2	3	3	3	2	4	4	2	2	3	3	2	3	3	3	3	3	3	3	3	3	1	2	3	5
1	1	1	1	1	5	4	4	4	3	2	4	3	3	3	4	3	2	2	5	2	3	3	3	3	3	2	3	1	1	1	2	3	4
1	1	1	1	1	5	5	5	3	3	3	3	3	3	3	3	3	3	3	3	3	1	1	1	2	3	2	2	1	1	5	5	5	5
1	2	1	1	1	3	3	3	3	5	3	3	3	3	3	3	3	3	3	3	3	3	3	2	2	3	2	2	2	2	3	3	3	3
1	2	1	1	1	2	4	3	3	3	2	2	2	2	2	2	2	2	2	2	2	2	2	2	2	2	2	2	2	2	2	2	2	3
1	1	1	1	1	5	4	3	4	4	3	3	3	3	3	3	3	4	4	4	4	4	4	2	2	2	2	3	3	2	3	3	3	3
1	1	1	1	1	2	4	3	3	5	4	4	4	4	4	4	4	3	3	3	3	3	3	3	3	3	3	3	3	3	3	3	3	3
1	2	1	1	1	1	4	3	3	4	4	3	3	4	4	3	4	3	5	5	4	3	4	1	3	2	1	2	2	1	4	3	4	3
1	2	1	1	1	3	3	4	3	5	3	3	3	3	3	3	3	3	3	3	3	3	3	3	3	3	3	3	3	3	3	3	3	3
1	2	1	1	1	3	4	4	4	5	5	4	5	4	4	5	5	4	4	4	4	4	5	1	1	1	1	1	2	2	5	5	4	5
1	2	1	1	1	5	3	2	3	2	3	2	3	3	3	3	3	3	3	3	3	3	3	3	3	3	3	3	3	3	3	3	3	3
1	2	1	1	1	2	3	3	3	3	3	3	3	3	3	3	3	3	3	3	3	3	3	3	3	3	3	3	3	3	3	3	3	3
1	2	1	1	1	1	3	3	3	3	3	3	3	3	3	3	3	3	3	3	3	3	3	3	3	3	3	3	3	3	3	3	3	3
1	2	1	1	1	4	5	3	5	2	2	4	5	4	5	4	3	3	4	3	5	3	5	3	2	3	2	3	2	1	5	4	5	3
1	2	1	1	1	5	3	3	3	3	3	3	3	3	3	3	3	3	3	3	3	3	3	3	3	3	3	3	3	3	3	3	3	3
1	2	1	1	1	2	4	5	4	5	3	3	4	4	4	4	4	3	4	4	4	4	3	2	2	2	3	2	3	2	3	3	4	4
1	2	1	1	1	3	5	5	4	4	5	4	3	4	5	5	3	3	4	4	3	4	3	2	1	2	1	2	3	2	3	3	4	3
1	1	1	1	1	2	2	3	3	3	2	2	3	3	3	4	3	3	2	3	2	3	3	3	3	2	3	3	3	2	2	3	2	3
1	2	1	1	1	5	3	3	3	4	4	3	3	4	3	5	3	3	4	3	2	3	4	2	3	2	2	2	3	2	3	3	3	3
1	1	1	1	1	3	4	4	4	4	4	4	4	4	4	4	4	4	4	4	4	4	4	2	2	2	2	2	2	2	4	3	4	4
1	1	1	1	1	5	3	4	4	3	3	3	4	3	3	5	3	3	3	3	5	5	5	2	1	1	2	2	1	1	4	4	4	3
1	1	1	1	1	2	5	5	5	5	5	5	5	5	5	5	5	5	5	5	5	5	5	3	2	1	2	2	2	2	5	5	5	5
1	2	1	1	1	5	2	3	3	3	4	4	4	3	4	4	3	3	3	3	2	2	3	3	3	3	3	3	2	2	3	3	3	3
1	2	1	1	1	2	4	4	4	4	4	4	4	4	4	4	4	3	4	4	3	3	3	3	3	3	2	3	3	3	4	4	4	4
1	1	1	1	1	1	5	5	4	4	4	4	4	4	3	5	4	4	4	4	3	3	3	2	2	2	2	2	2	2	4	4	3	4
1	1	1	1	1	3	4	5	5	4	5	5	4	5	4	5	5	5	5	5	5	5	5	2	2	1	1	1	1	1	4	5	4	5
1	2	1	1	1	1	4	4	4	4	4	4	4	4	4	4	4	4	4	4	4	4	4	2	2	2	2	2	2	2	4	4	4	4
1	2	1	1	1	2	5	5	4	5	4	4	4	5	4	5	5	4	4	5	5	4	5	2	1	1	2	1	1	2	4	5	5	5
1	2	1	1	1	2	5	5	5	5	5	5	5	5	5	5	5	5	5	5	5	5	5	1	1	1	1	1	1	1	5	5	5	5
1	1	1	1	1	2	4	5	5	5	3	3	3	4	4	4	3	4	4	4	4	4	3	2	2	2	2	2	2	2	4	4	4	4
1	1	2	1	1	3	5	4	5	5	4	5	4	4	5	5	5	5	4	4	5	4	4	2	3	3	2	2	1	1	4	5	5	5
1	2	1	1	1	1	5	5	5	5	5	5	5	5	5	5	5	5	5	5	5	5	5	1	1	1	1	1	1	1	5	5	5	5
1	2	1	1	1	1	2	5	4	4	4	5	5	5	5	4	2	4	5	4	2	3	3	3	3	1	3	1	1	3	3	5	5	5
1	2	1	1	1	1	3	4	4	5	5	4	4	3	4	5	3	4	4	5	3	3	3	3	2	3	3	2	3	3	4	3	3	3
1	1	1	1	1	4	4	4	3	5	4	3	4	5	5	5	5	3	4	3	5	4	5	2	1	2	2	2	1	2	4	5	5	5
1	2	1	1	1	2	4	4	4	4	4	4	4	4	4	4	4	4	4	4	4	4	4	2	2	2	2	2	2	2	4	4	4	4
1	2	1	1	1	2	5	5	5	5	5	5	5	5	5	5	5	5	5	5	5	5	5	1	1	1	1	1	1	1	5	5	5	5
1	1	1	1	1	1	1	4	1	4	1	4	1	4	1	4	1	1	4	1	4	1	4	1	2	1	2	1	2	1	1	4	1	4
1	2	1	1	1	2	4	4	4	4	4	4	4	4	4	4	4	4	4	4	4	4	4	2	2	2	2	2	2	2	5	5	5	5
1	2	1	1	1	5	4	5	4	5	4	5	5	4	5	4	4	4	4	5	4	4	5	3	2	3	3	3	2	2	5	4	4	4
1	2	1	1	1	3	5	5	5	5	3	3	3	4	5	4	3	3	3	3	3	3	4	3	3	3	3	3	3	3	5	5	5	5
1	1	1	1	1	3	5	5	5	5	5	5	5	5	5	5	5	5	5	5	5	5	5	3	3	3	3	3	3	3	5	5	5	5
1	2	1	1	1	5	4	4	4	3	4	3	3	3	4	4	3	4	4	3	4	4	3	2	2	3	3	3	3	2	4	4	4	4
1	2	1	1	1	1	4	4	3	4	4	4	4	4	4	4	4	3	4	3	3	3	4	3	3	2	3	2	2	2	3	3	3	3
1	2	1	1	1	2	4	5	4	5	4	5	5	4	5	4	4	4	4	5	4	4	5	3	2	3	3	3	2	2	5	4	4	4
1	2	1	1	1	3	4	4	4	4	4	4	3	4	4	4	3	4	4	4	4	4	4	2	2	2	2	3	2	2	4	3	3	3
1	1	1	1	1	3	5	5	5	5	5	5	5	5	5	5	5	5	5	5	5	5	5	3	3	3	3	3	3	3	5	5	5	5
1	2	1	1	1	3	4	4	4	4	4	4	4	4	4	4	4	4	4	4	4	4	4	2	2	2	2	2	2	2	4	4	4	4
1	2	1	1	1	1	5	5	5	4	4	3	4	5	4	4	4	4	5	4	4	4	4	3	2	3	3	3	3	3	3	4	4	3
1	1	1	1	1	4	4	4	3	4	3	3	3	3	3	4	3	3	3	3	3	3	3	3	3	2	2	2	3	2	3	3	3	3
1	2	1	1	1	3	4	4	4	5	4	4	5	5	5	5	4	4	4	4	4	3	4	2	2	2	3	3	3	3	5	4	4	3
1	2	1	1	1	2	4	5	4	5	4	5	5	4	5	4	4	4	4	5	4	4	5	3	2	3	3	3	2	2	5	4	4	4
1	1	1	1	1	3	4	3	3	4	3	3	4	4	4	4	4	3	4	3	3	3	4	2	2	3	3	3	2	2	3	3	4	3
1	1	1	1	1	3	4	4	4	5	4	3	3	3	3	4	3	4	4	3	3	3	3	3	2	3	3	3	3	3	3	3	3	4
1	1	1	1	1	5	4	4	4	4	4	4	4	4	4	4	4	4	4	4	4	4	4	2	2	2	2	2	2	2	5	5	5	5
1	2	1	1	1	4	5	4	3	3	4	4	3	5	3	5	3	4	5	3	4	4	5	2	3	3	3	3	3	3	5	5	5	3
1	2	2	1	1	3	5	5	4	5	4	3	4	3	5	3	3	3	3	3	4	3	3	2	2	3	3	3	2	3	4	4	4	3
1	1	1	1	1	1	4	4	4	4	4	4	4	4	4	4	4	4	4	4	4	4	4	2	2	2	2	2	2	2	4	4	4	4
1	2	1	1	1	5	4	4	4	4	4	4	4	4	4	4	4	4	4	4	4	4	4	2	2	2	2	2	2	2	5	5	5	5
1	2	1	1	1	5	4	4	4	4	4	4	4	4	4	4	4	4	4	4	4	4	4	2	2	2	2	2	2	2	5	5	5	5
1	2	2	1	1	1	4	4	4	4	4	4	4	4	4	4	4	4	4	4	4	4	4	2	2	2	2	2	2	2	4	4	4	4
1	1	1	1	1	5	4	4	4	4	4	4	4	4	4	4	4	4	4	4	4	4	4	2	2	2	2	2	2	2	4	4	4	4
1	2	1	1	1	1	3	3	3	3	4	4	3	4	4	4	3	3	3	3	3	3	3	3	3	3	3	3	3	3	4	3	4	3
1	2	1	1	1	3	5	5	5	5	5	5	5	5	5	5	5	5	5	5	5	5	5	3	3	3	3	3	3	3	5	5	5	5
1	2	1	1	1	2	4	4	4	4	4	4	4	4	4	4	4	4	4	4	4	4	4	2	2	2	2	2	2	2	5	5	5	5
1	1	1	1	1	3	4	4	4	4	4	4	4	4	4	4	4	4	4	4	4	4	4	2	2	2	2	2	2	2	5	5	5	5
1	2	1	1	1	1	3	4	3	3	4	4	3	5	5	5	4	3	4	4	3	4	4	2	2	3	3	3	3	3	3	3	3	3
1	2	2	1	1	2	4	4	4	4	3	3	4	4	5	5	5	3	3	3	3	3	4	3	3	2	3	3	3	3	3	3	3	3
1	1	1	1	1	5	4	4	4	4	4	4	4	4	4	4	4	4	4	4	4	4	4	2	2	2	2	2	2	2	4	4	4	4
1	2	1	1	1	1	4	4	3	4	3	3	3	3	3	4	3	3	3	3	3	3	3	3	3	2	3	3	3	2	3	3	3	3
1	1	1	1	1	2	4	4	4	4	4	4	4	4	4	4	4	4	4	4	4	4	4	2	2	2	2	2	2	3	4	4	4	4
1	1	1	1	1	5	4	4	4	4	4	4	4	4	4	4	4	4	4	4	4	4	4	2	2	2	2	2	2	2	4	4	4	4
1	2	1	1	1	3	4	4	3	3	4	3	3	3	3	3	3	3	3	4	4	4	4	3	3	3	3	3	3	2	3	3	3	3
1	2	1	1	1	3	5	5	5	5	5	5	5	5	5	5	5	5	5	5	5	5	5	3	3	3	3	3	3	3	5	5	5	5
1	2	2	1	1	2	4	4	4	4	4	4	4	4	4	4	4	4	4	4	4	4	4	2	2	2	2	2	2	2	4	4	4	4
1	1	2	1	1	3	4	5	4	5	5	5	3	4	3	5	4	5	4	4	3	3	4	3	3	3	3	2	3	3	4	3	5	3
1	2	1	1	1	3	5	4	4	5	5	4	4	3	4	5	3	4	5	4	5	5	4	2	3	3	3	3	3	2	3	3	4	5
1	2	1	1	1	2	4	4	4	4	4	4	4	4	4	4	4	4	4	4	4	4	4	3	2	3	2	3	2	2	4	4	4	4
1	1	1	1	1	2	4	4	4	4	4	4	4	4	4	4	4	4	4	4	4	4	4	2	2	2	2	2	2	3	4	4	4	4
1	2	1	1	1	5	4	4	4	4	4	4	4	4	4	4	4	4	4	4	4	4	4	2	2	2	2	2	2	2	4	4	4	4
1	2	1	1	1	4	4	5	4	5	4	5	3	3	3	4	3	3	4	3	3	3	4	3	2	3	3	3	3	3	4	3	3	3
1	2	1	1	1	2	5	5	5	5	3	3	3	3	3	3	3	3	3	3	4	4	4	2	2	2	2	2	2	2	3	3	3	3
1	1	2	1	1	5	4	4	4	4	4	4	4	4	4	4	4	4	4	4	4	4	4	3	3	2	3	2	3	2	4	4	4	4
1	2	2	1	1	5	4	4	4	4	4	4	4	4	4	4	4	4	4	4	4	4	4	2	2	2	2	2	2	2	4	4	4	4
1	2	1	1	1	3	4	4	4	5	3	3	3	3	4	5	3	3	3	3	4	4	3	2	3	3	3	3	3	3	3	3	3	3
1	2	1	1	1	2	4	4	4	4	4	4	4	4	4	4	4	4	4	4	4	4	4	2	2	2	2	2	2	2	4	4	4	4
1	1	1	1	1	3	4	4	3	5	4	3	4	3	4	4	3	4	5	3	5	5	4	2	2	2	2	2	3	3	4	4	3	3
1	1	2	1	1	3	4	4	4	4	4	4	4	4	4	4	4	4	4	4	4	4	4	2	2	2	2	2	2	2	5	5	5	5
1	2	2	1	1	5	4	4	4	4	4	4	4	4	4	4	4	4	4	4	4	4	4	2	2	2	2	2	2	2	5	5	5	5
1	2	1	1	1	2	3	3	4	4	4	4	4	4	4	4	4	3	4	4	4	4	4	3	3	3	3	3	3	3	3	3	3	3
1	1	1	1	1	2	4	5	4	3	4	3	3	4	5	4	3	4	4	3	4	3	5	2	2	3	3	3	3	2	4	3	5	5
1	2	1	1	1	5	4	4	4	4	4	4	4	4	4	4	4	4	4	4	4	4	4	2	2	2	2	2	2	2	5	5	5	5
1	2	1	1	1	2	4	4	4	4	4	4	4	4	4	5	4	5	4	4	4	4	4	2	2	3	2	2	3	3	3	3	4	3
1	2	1	1	1	5	4	4	5	4	3	4	4	3	4	4	3	3	3	3	3	3	3	3	3	3	3	3	3	3	3	4	3	4
1	1	1	1	1	5	4	4	4	4	4	4	4	4	4	4	4	4	4	4	4	4	4	2	2	2	2	2	2	2	5	5	5	5
1	2	1	1	1	3	4	4	4	4	4	4	4	4	4	4	4	4	4	4	4	4	4	2	2	2	2	2	2	2	5	5	5	5
1	2	1	1	1	3	5	5	3	4	3	3	3	3	3	3	3	3	5	3	4	4	3	3	3	3	3	3	3	3	3	3	4	3
1	1	1	1	1	2	4	4	4	4	4	4	4	4	4	4	4	4	4	4	4	4	4	2	2	2	2	2	2	2	5	5	5	5
1	2	2	1	1	5	4	4	4	4	4	4	4	4	4	4	4	4	4	4	4	4	4	2	2	2	2	2	2	2	5	5	5	5
1	2	1	1	1	3	4	4	3	3	4	4	4	4	4	4	4	4	4	4	4	4	4	2	2	2	2	2	2	2	3	4	3	3
1	2	1	1	1	5	4	4	4	4	4	4	4	4	4	4	4	4	4	4	4	4	4	2	3	3	2	3	2	2	5	5	5	5
1	1	1	1	1	2	3	3	3	3	4	3	4	3	4	4	3	3	3	3	3	3	3	2	2	2	2	2	2	2	3	3	3	3
1	1	1	1	1	1	4	4	4	4	4	4	4	4	4	4	4	4	4	4	4	4	4	2	2	2	2	2	2	2	5	5	5	5
1	1	1	1	1	5	4	4	4	4	4	4	4	4	4	4	4	4	4	4	4	4	4	2	2	2	2	2	2	2	5	5	5	5
1	2	1	1	1	5	4	4	4	4	4	4	4	4	4	4	4	4	4	4	4	4	4	2	2	2	2	2	2	2	5	5	5	5
1	1	1	1	1	2	4	4	4	4	4	4	4	4	4	4	4	4	4	4	4	4	4	2	2	2	3	2	2	2	5	5	5	5
1	1	1	1	1	1	4	4	4	4	4	4	4	4	4	4	4	5	5	5	5	5	5	2	2	2	2	2	2	2	4	4	4	4
1	2	1	1	1	2	4	3	3	5	4	5	5	4	3	5	4	4	4	4	5	5	5	2	3	3	3	3	3	3	3	3	4	3
1	2	1	1	1	2	4	4	4	4	3	3	3	3	3	4	3	3	3	4	3	3	4	3	2	3	3	2	3	3	3	3	3	3
1	1	2	1	1	5	5	5	4	3	4	4	4	4	4	4	4	5	4	4	4	5	5	2	3	3	2	3	3	3	4	4	5	5
1	1	1	1	1	5	4	5	4	5	4	4	4	5	4	4	4	5	4	4	4	5	5	3	2	2	3	3	3	3	4	4	5	5
1	1	1	1	1	5	4	5	4	4	4	4	5	4	4	4	5	5	4	4	4	5	5	3	3	3	2	3	2	2	4	4	5	5
1	1	1	1	1	3	5	5	4	3	4	4	4	4	4	4	4	4	4	5	4	5	5	2	3	2	3	2	3	3	4	4	5	5
1	1	1	1	1	5	5	4	4	3	4	4	4	4	4	4	4	5	4	4	4	5	4	3	2	3	3	3	3	3	4	4	5	5
1	2	1	1	1	3	5	5	4	4	4	5	4	4	4	4	4	5	4	4	4	5	5	3	3	3	3	3	2	3	4	4	5	5
1	1	1	1	1	5	5	5	4	5	4	4	4	5	4	5	4	4	5	4	4	5	5	3	3	2	2	3	3	2	4	4	5	5
1	1	1	1	1	2	4	5	4	3	4	4	4	4	4	4	4	5	4	4	4	5	5	2	3	3	3	2	3	3	4	4	5	5
1	2	1	1	1	2	3	3	4	5	4	5	5	4	5	4	5	4	4	5	4	4	5	3	2	3	2	3	3	3	5	4	4	3
1	2	1	1	1	5	5	5	5	4	4	4	4	4	4	4	4	5	4	4	5	5	5	3	3	2	3	3	2	3	4	4	5	5
1	1	1	1	1	5	4	4	4	3	4	5	4	4	4	4	5	5	4	5	4	4	4	2	2	3	2	3	3	2	4	4	5	5
1	2	1	1	1	5	5	5	4	4	4	4	4	5	4	4	4	5	4	4	4	5	5	3	3	2	3	3	3	3	4	4	5	5
1	2	1	1	1	5	4	4	4	3	4	4	4	4	4	4	4	4	5	5	5	5	5	3	2	3	2	3	3	3	4	4	5	5
1	1	1	1	1	2	5	5	5	5	5	5	5	5	5	5	5	5	5	5	5	5	5	2	3	3	3	3	2	3	4	4	4	4
1	2	1	1	1	5	5	5	4	3	4	5	4	4	4	4	4	5	4	4	4	5	5	3	2	3	3	2	3	3	4	4	5	5
1	2	1	1	1	2	3	5	4	4	4	4	4	4	4	5	4	4	3	4	5	3	4	2	3	3	3	3	3	2	3	3	4	3
1	2	1	1	1	5	5	5	4	3	4	4	4	4	4	4	4	5	4	4	4	5	5	3	3	3	2	2	3	3	4	4	5	5
1	2	1	1	1	5	5	5	4	3	4	4	4	4	4	4	4	5	4	4	4	5	5	3	3	3	3	2	3	2	4	4	5	5
1	1	1	1	1	2	5	5	4	3	4	4	4	4	4	4	4	5	4	4	4	5	5	2	2	3	3	3	3	3	4	4	5	5
1	2	1	1	1	5	5	5	4	3	4	4	4	4	4	4	4	5	4	4	4	5	5	3	3	2	2	3	3	3	4	4	5	5
1	1	1	1	1	5	5	5	4	3	4	4	4	4	4	4	4	5	4	4	4	5	5	2	3	3	3	3	3	3	4	4	5	5
1	1	1	1	1	3	5	5	5	5	5	5	5	5	5	5	5	5	5	5	5	5	5	3	3	3	3	3	3	3	5	5	5	5
1	2	1	1	1	5	5	5	4	3	4	4	4	4	4	4	4	5	4	4	4	5	5	2	2	3	3	3	3	3	4	4	5	5
1	2	1	1	1	1	3	4	4	4	4	4	4	4	3	4	3	2	3	3	3	2	3	3	2	2	2	2	3	3	4	4	3	4
1	1	1	1	1	2	5	5	4	3	4	4	4	4	4	4	4	5	4	4	4	5	5	2	3	3	3	3	2	3	4	4	5	5
1	2	1	1	1	5	5	5	4	3	4	4	4	4	4	4	4	5	4	4	4	5	5	2	3	3	3	3	2	3	4	4	5	5
1	2	1	1	1	5	5	5	4	3	4	4	4	4	4	4	4	5	4	4	4	5	5	2	2	3	2	3	2	2	4	4	5	5
1	1	1	1	1	5	5	5	4	4	4	4	4	4	4	4	4	5	4	4	4	5	5	2	3	3	2	2	2	3	4	4	5	5
1	1	1	1	1	5	5	5	5	5	5	5	5	5	5	5	5	5	5	5	5	5	5	3	3	3	2	2	3	2	4	4	4	4
1	1	1	1	1	5	5	5	4	3	4	4	4	4	4	4	4	5	4	4	4	5	5	2	3	3	3	2	2	3	4	4	5	5
1	2	2	1	1	3	3	3	3	3	2	4	4	3	4	4	3	3	4	3	3	3	4	2	2	2	2	2	3	2	3	3	2	3
1	2	1	1	1	3	5	5	4	5	5	5	4	5	5	4	4	5	5	3	3	3	3	3	3	3	2	3	3	2	4	4	4	3
1	2	1	1	1	1	5	4	5	4	4	4	4	4	4	4	4	5	5	5	5	5	5	2	2	3	3	3	3	3	4	5	3	3
1	2	1	1	1	5	5	5	4	3	4	4	4	4	4	4	4	5	4	4	4	5	5	2	3	3	3	3	2	2	4	4	5	5
1	2	1	1	1	5	5	5	4	3	4	4	4	4	4	4	4	5	4	4	4	5	5	2	2	3	3	2	2	3	4	4	5	5
1	1	1	1	1	5	5	5	4	4	4	4	4	4	4	4	4	5	4	4	4	5	5	2	3	3	3	3	2	3	4	4	5	5
1	1	1	1	1	5	5	5	4	3	4	4	4	4	4	4	4	5	4	4	4	5	5	2	3	2	3	3	2	3	4	4	5	5
1	1	1	1	1	5	5	5	4	3	4	4	4	4	4	4	4	5	4	4	4	5	5	2	3	3	3	2	2	2	4	4	5	5
1	2	1	1	1	5	5	5	4	4	4	4	4	4	4	4	4	5	4	4	4	5	5	2	2	3	3	3	2	3	4	4	5	5
1	1	1	1	1	5	4	4	4	5	4	3	2	3	2	4	3	4	4	3	2	2	2	3	2	3	2	1	3	3	4	4	4	4
1	2	2	1	1	2	4	5	4	4	5	5	4	4	5	5	5	5	5	4	5	4	4	2	3	2	2	3	2	2	4	4	4	5
1	2	1	1	1	2	4	4	4	4	4	4	4	4	4	4	4	3	3	3	3	3	3	3	3	3	3	3	3	3	4	4	4	4
1	1	1	1	1	5	5	5	5	4	4	4	4	4	4	5	5	5	5	5	5	5	5	1	1	1	1	1	1	1	5	5	5	5
1	2	1	1	1	5	5	4	3	3	4	4	2	5	3	5	3	4	2	2	4	4	5	2	1	1	1	1	1	1	5	5	5	3
1	1	1	1	1	3	5	5	4	5	4	3	4	3	5	3	3	3	3	3	4	3	3	2	2	2	1	1	2	1	4	4	4	3
1	2	1	1	1	1	4	4	4	4	4	4	4	4	4	4	4	4	4	4	4	4	4	2	2	2	2	2	2	2	4	4	4	4
1	2	1	1	1	5	4	5	5	5	5	5	4	4	4	4	4	4	4	4	4	4	4	2	2	2	2	2	2	2	5	5	5	5
1	1	1	1	1	5	4	4	4	4	4	4	4	4	4	4	4	4	4	4	4	4	4	2	2	3	3	3	3	3	5	5	4	4
1	2	1	1	1	5	4	4	4	4	4	4	4	4	4	4	4	4	4	4	4	4	4	2	2	2	2	2	2	2	4	4	4	4
1	2	1	1	1	1	3	3	3	3	4	4	3	4	4	4	3	3	3	3	3	3	3	3	3	3	3	3	3	3	4	5	4	4
1	2	1	1	1	3	5	5	5	5	5	5	5	5	5	5	5	5	5	5	5	5	5	1	1	1	3	1	1	1	4	5	5	5
1	2	1	1	1	1	3	4	3	3	4	4	3	5	5	5	4	3	4	4	3	4	4	2	2	2	2	2	2	2	4	5	4	5
1	2	2	1	1	2	4	4	4	4	3	3	4	4	5	5	5	3	3	3	3	3	4	2	3	2	2	3	3	1	4	5	4	5
1	1	1	1	1	5	4	5	4	5	5	5	3	4	2	5	4	5	4	4	2	3	4	3	1	1	1	2	1	1	4	5	5	5
1	1	1	1	1	5	4	5	4	5	5	5	3	4	2	5	4	5	4	4	2	3	4	3	1	1	1	2	1	1	4	4	5	5
1	1	3	1	1	5	4	5	4	5	5	5	3	4	2	5	4	5	4	4	2	3	4	2	1	1	1	2	1	1	4	3	5	5
1	2	1	1	1	3	4	4	3	3	4	2	3	3	3	3	3	3	3	4	4	4	4	3	3	3	2	2	3	2	3	3	3	5
1	1	2	1	1	5	5	5	5	5	5	5	5	5	5	5	5	5	5	5	5	5	5	2	2	2	3	3	3	3	5	5	5	5
1	2	1	1	1	2	4	5	4	5	5	5	3	4	2	5	4	5	4	4	2	3	4	3	1	1	2	2	1	1	4	4	5	5
1	1	1	1	1	3	4	5	4	5	5	5	3	4	2	5	4	5	4	4	2	3	4	3	1	1	1	1	1	1	4	3	5	5
1	2	1	1	1	5	5	4	4	5	5	4	4	3	4	5	3	4	5	4	3	3	4	2	3	3	3	3	3	2	4	3	4	5
1	1	1	1	1	2	5	4	4	5	5	4	4	3	4	5	3	4	5	4	3	3	4	2	3	2	2	2	2	2	4	4	4	5
1	2	1	1	1	5	5	4	4	5	5	4	4	3	4	5	3	4	5	4	3	3	4	2	3	3	3	3	3	2	4	4	4	5
1	2	1	1	1	5	4	5	4	5	4	5	3	3	3	4	2	3	4	3	3	3	4	3	2	3	3	2	3	3	4	4	3	3
1	2	1	1	1	2	5	5	5	5	3	3	3	3	3	3	3	3	3	3	3	3	4	2	2	2	2	2	2	2	3	4	3	3
1	2	1	1	1	5	5	4	4	5	5	4	4	3	4	5	3	4	5	4	3	3	4	2	3	3	3	2	2	2	3	4	4	5
1	2	1	1	1	3	4	4	4	5	3	3	2	3	4	5	1	2	2	2	1	2	2	2	1	1	1	1	1	1	3	3	1	1
1	1	1	1	1	3	4	4	3	5	4	3	4	3	4	4	3	4	3	3	5	5	4	2	2	2	2	2	3	1	4	4	3	3
1	1	2	1	1	3	5	4	4	5	5	4	4	3	4	5	3	4	5	4	3	3	4	2	3	3	3	2	2	2	4	4	4	5
1	2	1	1	1	5	5	4	4	5	5	4	4	3	4	5	3	4	5	4	3	3	4	2	3	3	3	2	2	2	4	4	4	5
1	2	1	1	1	2	3	3	4	4	4	4	4	4	4	4	4	3	4	4	4	4	4	3	3	3	3	3	3	3	3	4	3	3
1	1	1	1	1	2	4	5	4	3	4	3	3	4	5	4	3	4	4	3	4	3	5	2	2	3	3	1	1	2	4	4	5	5
1	1	1	1	1	5	5	4	4	5	5	4	4	3	4	5	3	4	5	4	3	3	4	2	3	2	3	2	2	2	4	4	4	5
1	2	1	1	1	2	4	4	5	4	3	4	4	4	4	4	3	3	2	3	3	3	4	2	3	2	3	2	3	3	3	4	3	4
1	1	1	1	1	5	5	4	4	5	5	4	4	3	4	5	3	4	5	4	4	4	4	2	3	3	3	2	2	2	4	4	4	5
1	2	1	1	1	3	5	4	4	5	5	4	4	3	4	5	3	4	5	4	3	3	4	2	3	3	3	2	2	2	4	3	4	5
1	2	1	1	1	3	5	5	4	4	3	3	3	4	3	3	3	3	5	3	4	4	3	3	3	3	2	2	2	2	3	3	4	3
1	1	1	1	1	5	5	5	4	5	5	4	4	4	4	5	3	4	5	4	3	4	4	2	3	3	3	2	2	2	4	4	4	5
1	1	1	1	1	3	4	4	4	4	4	4	4	4	4	4	4	4	4	4	4	4	4	3	3	3	3	3	2	3	4	4	4	3
1	2	1	1	1	5	5	5	4	5	5	4	4	3	4	5	3	4	5	4	3	3	4	2	3	2	2	2	2	2	2	4	4	5
1	2	1	1	1	5	5	4	4	5	5	4	4	3	4	5	3	4	5	4	3	3	4	2	3	3	3	2	2	2	2	3	4	5
1	1	1	1	1	2	4	4	4	4	4	4	4	4	4	4	2	3	3	2	3	4	3	2	2	2	2	2	2	2	3	4	3	3
1	2	1	1	1	1	5	4	4	5	5	4	4	3	4	5	3	4	5	4	4	4	4	2	3	3	3	2	2	2	2	4	4	5
1	1	1	1	1	5	5	4	4	5	5	4	4	4	4	5	3	4	5	4	3	4	4	2	2	3	3	2	2	2	2	4	4	5
1	2	1	1	1	5	5	4	4	5	5	4	4	3	4	5	3	4	5	4	4	3	4	2	3	3	3	2	2	2	2	3	4	5
1	1	1	1	1	1	4	4	4	4	4	4	4	4	4	4	4	5	5	5	5	5	5	2	2	2	2	2	2	2	4	4	4	4
1	2	1	1	1	2	4	3	3	5	4	5	5	4	3	5	4	4	4	4	5	5	5	2	3	3	3	3	3	1	3	3	4	2
1	2	1	1	1	5	5	4	4	5	5	4	4	3	4	5	3	4	5	4	3	4	4	2	3	3	3	2	2	2	2	3	4	5
1	2	1	1	1	3	4	4	4	5	3	3	2	3	4	5	1	2	2	2	4	2	2	2	1	1	1	1	1	1	2	2	1	1
1	2	1	1	1	3	4	4	4	5	3	3	2	3	4	5	1	2	2	2	1	2	2	2	1	1	1	1	1	1	3	3	1	1
1	1	1	1	1	3	4	4	3	5	4	3	4	3	4	4	3	4	3	3	5	5	4	2	2	2	2	2	3	1	4	4	3	3
1	1	2	1	1	3	5	4	4	5	5	4	4	3	4	5	3	4	5	4	3	3	4	2	3	3	3	2	2	2	4	4	4	5
1	2	1	1	1	5	5	4	4	5	5	4	4	3	4	5	3	4	5	4	3	3	4	2	3	3	3	2	2	2	4	4	4	5
1	2	1	1	1	2	3	3	4	4	4	4	4	4	4	4	4	3	4	4	4	4	4	3	3	3	3	3	3	3	3	4	3	3
1	1	1	1	1	2	4	5	4	3	4	3	3	4	5	4	3	4	4	3	4	3	5	2	2	3	3	1	1	2	4	4	5	5
1	1	1	1	1	5	5	4	4	5	5	4	4	3	4	5	3	4	5	4	3	3	4	2	3	2	3	2	2	2	4	4	4	5
1	2	1	1	1	2	4	4	5	4	3	4	4	4	4	4	3	3	2	3	3	3	4	2	3	2	3	2	3	3	3	4	3	4
1	2	1	1	1	2	4	5	4	5	5	5	3	4	2	5	4	5	4	4	2	3	4	3	1	1	2	2	1	1	4	4	5	5
1	1	1	1	1	3	4	5	4	5	5	5	3	4	2	5	4	5	4	4	2	3	4	3	1	1	1	1	1	1	4	4	5	5
1	2	1	1	1	5	5	4	4	5	5	4	4	3	4	5	3	4	5	4	3	3	4	2	3	3	3	3	3	2	4	3	4	5
1	1	1	1	1	2	5	4	4	5	5	4	4	3	4	5	3	4	5	4	3	3	4	2	3	2	2	2	2	2	4	4	4	5
1	2	1	1	1	5	5	4	4	5	5	4	4	4	4	5	3	4	5	4	3	3	4	2	3	3	3	3	3	2	4	4	4	5
1	2	1	1	1	5	4	5	4	5	4	5	3	4	3	4	4	3	4	3	3	3	4	3	2	3	3	2	3	3	4	4	3	3
1	2	1	1	1	2	5	5	5	5	3	3	3	4	3	3	3	3	3	3	3	3	4	2	2	2	2	2	2	2	3	4	3	3
1	2	1	1	1	5	5	4	4	5	5	4	4	4	4	5	3	4	5	4	3	3	4	3	3	3	3	2	2	2	3	4	4	5
1	2	1	1	1	3	4	4	4	5	3	3	3	4	4	5	1	2	2	2	1	2	2	3	1	1	1	1	1	1	4	4	4	4
1	1	1	1	1	3	4	4	3	5	4	3	4	3	4	4	4	4	3	3	5	5	4	3	2	2	2	2	3	1	4	4	3	3
1	1	2	1	1	3	5	4	4	5	5	4	4	3	4	5	3	4	5	4	3	3	4	2	3	3	3	2	2	2	4	4	4	5
1	2	1	1	1	5	5	4	4	5	5	4	4	3	4	5	3	4	5	4	3	3	4	2	3	2	3	2	2	2	4	4	4	5
1	2	1	1	1	2	3	3	4	4	4	4	4	4	4	4	4	3	4	4	4	4	4	3	3	3	3	3	3	3	3	4	3	3
1	1	1	1	1	2	4	5	4	3	4	3	3	4	5	4	3	4	4	3	4	3	5	2	2	3	3	1	1	2	4	4	5	5
1	1	1	1	1	5	5	4	4	5	5	4	4	3	4	5	3	4	5	4	3	3	4	2	3	2	3	2	2	2	4	4	4	5
1	2	1	1	1	2	4	4	5	4	3	4	4	4	4	4	3	3	4	3	4	4	4	2	3	2	3	3	3	3	4	4	3	4
1	1	1	1	1	5	5	4	4	5	5	4	4	4	4	5	4	4	4	4	4	4	4	2	2	3	2	3	2	2	4	4	4	5
1	2	1	1	1	3	5	4	4	5	5	4	4	4	4	5	4	4	5	4	4	4	4	2	2	3	2	3	3	3	4	4	4	5
1	2	1	1	1	3	5	5	4	4	3	3	3	4	3	3	3	3	5	3	4	4	3	3	2	3	2	3	3	2	3	4	4	4
1	1	1	1	1	5	5	5	4	5	5	4	4	4	4	5	3	4	5	4	3	4	4	2	3	3	3	2	2	2	4	4	4	4
1	1	1	1	1	3	4	4	4	4	4	4	4	4	4	4	4	4	4	4	4	4	4	3	3	3	3	3	2	3	4	4	4	4
1	2	1	1	1	5	5	5	4	4	5	4	4	3	4	5	3	4	5	4	4	4	4	2	3	2	2	2	2	2	2	4	4	5
1	2	1	1	1	5	5	4	4	5	5	4	4	3	4	5	3	4	5	4	4	4	4	2	3	2	3	2	2	2	4	4	4	5
1	2	1	1	1	2	3	3	4	4	5	4	4	4	4	4	4	3	4	4	4	4	4	3	3	3	2	3	3	3	3	4	3	3
1	1	1	1	1	2	4	5	4	4	4	3	3	4	5	4	4	4	4	3	4	3	5	2	2	3	2	1	1	2	4	4	5	5
1	1	1	1	1	5	5	4	4	5	5	4	4	3	4	5	3	4	5	4	4	3	4	2	3	2	2	2	2	2	4	4	4	5
1	2	1	1	1	2	4	4	5	4	4	4	4	4	4	4	3	3	2	3	3	3	4	2	3	2	2	3	3	3	3	5	3	4
1	1	1	1	1	5	5	4	4	5	4	4	4	4	4	5	3	4	5	4	4	4	4	2	3	3	3	3	2	2	4	4	4	5
1	2	1	1	1	3	5	4	4	5	5	4	4	4	4	5	4	4	5	4	3	3	4	2	2	3	3	3	2	2	4	4	4	5
1	2	1	1	1	3	5	5	4	4	3	3	3	4	3	3	3	3	5	3	4	4	3	3	3	3	2	2	2	3	3	5	4	3
1	1	1	1	1	5	5	5	4	5	5	4	4	4	4	5	3	4	5	4	3	4	4	2	3	3	3	2	2	3	4	4	4	5
1	1	1	2	1	3	4	4	4	4	4	4	4	4	4	4	4	4	4	4	4	4	4	2	2	2	2	2	2	2	3	4	3	4
1	1	1	2	1	3	5	4	4	4	5	5	4	4	5	4	4	4	5	4	5	4	5	2	1	2	2	2	1	2	4	5	5	4
1	1	4	2	1	1	5	4	4	4	5	4	4	4	4	5	4	3	3	4	3	3	4	2	3	2	2	3	2	2	3	3	4	3
1	2	4	2	1	4	5	4	4	4	5	4	5	5	4	4	4	4	4	4	4	4	5	2	2	2	3	2	2	2	4	4	5	4
1	2	4	2	1	3	5	5	4	4	5	4	4	4	5	4	5	4	5	4	5	4	5	3	2	2	2	2	3	2	4	5	4	5
1	2	2	2	1	2	4	4	4	4	4	4	4	5	4	4	4	4	4	4	4	4	4	2	2	3	2	2	2	2	4	4	3	4
1	2	4	2	1	2	5	5	5	5	4	4	4	3	3	4	3	4	5	3	5	5	4	3	3	3	3	3	2	3	3	3	3	5
1	1	4	2	1	3	5	4	4	4	5	5	4	4	5	4	4	4	5	4	5	4	5	2	1	2	2	2	1	2	4	5	5	4
1	1	4	2	1	1	5	4	4	4	5	4	4	4	4	5	4	3	3	4	3	3	4	2	3	3	3	3	3	3	3	3	4	3
1	2	4	2	1	2	5	4	4	4	5	4	5	5	4	4	4	4	4	4	4	4	5	2	2	2	3	2	2	2	4	4	5	4
1	2	4	2	1	3	5	5	4	4	5	4	4	4	5	4	5	4	5	4	5	4	5	3	2	2	2	2	3	2	4	5	4	5
1	2	2	2	1	2	4	4	4	4	4	4	4	5	4	4	4	4	4	4	4	4	4	2	2	3	2	2	2	2	4	4	3	4
1	2	4	2	1	1	4	4	4	4	4	4	4	4	4	4	4	4	4	4	4	4	4	2	2	2	2	2	2	2	4	4	4	4
1	2	4	2	1	2	4	5	5	5	4	4	5	5	5	5	4	3	4	4	3	4	4	3	3	3	3	3	3	3	4	5	4	5
1	1	4	2	1	3	4	4	4	4	4	4	4	4	5	5	5	3	3	3	3	3	4	2	3	2	2	2	3	1	4	5	4	5
1	2	4	2	1	2	5	4	4	5	5	4	4	3	4	5	3	4	5	4	3	3	4	2	2	3	2	2	2	2	4	4	4	5
1	2	4	2	1	2	5	4	4	5	5	4	4	3	4	5	4	4	5	4	3	3	4	3	2	3	2	2	2	2	4	4	4	5
1	2	3	3	1	3	4	3	3	2	3	4	3	1	3	2	2	2	2	2	2	3	2	2	3	2	2	2	2	2	3	3	3	3
1	1	4	3	1	2	3	3	3	3	2	2	2	3	3	3	3	3	3	3	2	2	2	3	3	3	2	3	3	3	2	3	3	3
1	2	3	3	1	2	4	4	4	4	4	4	4	4	4	4	4	4	4	4	4	4	4	3	2	3	3	3	3	2	3	3	3	3
1	2	2	3	1	1	4	3	4	4	4	3	3	3	4	3	3	4	3	4	3	3	3	3	2	3	3	2	3	3	4	3	3	3
1	2	4	3	1	2	5	5	3	5	5	4	4	3	3	5	3	5	5	3	5	5	5	1	3	3	2	2	1	1	3	3	4	4
1	1	3	3	1	3	4	4	4	5	5	5	5	5	5	5	5	5	5	5	5	5	5	3	3	2	3	3	3	3	4	4	4	4
1	2	4	3	1	2	4	4	3	3	3	4	4	4	4	4	4	4	4	3	3	3	3	2	2	3	2	3	3	2	3	3	3	3
1	2	3	3	1	1	4	4	4	4	4	4	4	4	4	4	4	4	4	4	4	4	4	2	2	2	2	2	2	2	2	2	2	5
1	1	4	3	1	5	5	4	4	5	5	4	4	3	4	5	3	4	5	4	3	3	4	2	3	3	3	2	2	2	3	3	4	5
1	2	4	3	1	2	5	4	4	5	5	4	4	3	4	5	3	4	5	4	3	3	4	2	3	3	3	2	2	2	4	3	4	5
1	2	3	3	1	2	4	4	4	4	4	4	4	4	4	5	4	5	4	4	4	4	4	2	2	3	2	2	3	3	3	3	4	3
1	1	3	3	1	2	5	4	4	5	5	4	4	3	4	5	4	4	5	4	4	3	4	2	2	2	3	2	2	2	4	4	4	5
1	2	4	3	1	2	4	4	4	4	3	3	3	3	4	3	4	4	4	4	4	3	3	2	2	2	2	3	3	2	4	4	3	3
1	2	3	3	1	3	4	4	3	5	4	4	4	4	4	4	4	4	4	4	4	4	4	2	2	2	2	2	2	2	3	4	3	3
1	2	4	3	1	2	5	4	4	5	5	4	4	3	4	5	3	4	5	4	3	4	4	2	2	2	3	2	2	2	4	4	4	5
1	2	4	3	1	2	3	3	4	4	4	4	3	4	3	4	3	3	3	4	3	3	4	3	2	2	3	3	2	3	2	2	2	2
1	1	4	3	1	5	5	4	4	5	5	4	4	3	4	5	3	4	5	4	4	3	4	2	3	3	3	2	2	2	2	3	4	5
1	2	4	3	1	2	5	4	4	5	5	4	4	3	4	5	3	4	5	4	4	3	4	2	3	3	3	2	2	2	4	4	4	5
1	2	4	3	1	2	5	4	4	5	5	4	4	3	4	5	3	4	5	4	4	3	4	2	3	3	3	2	2	2	4	4	4	5
1	2	4	3	1	2	5	4	4	5	5	4	4	3	4	5	3	4	5	4	3	3	4	2	3	3	3	2	2	2	4	3	4	5
1	2	3	3	1	2	4	4	4	4	4	4	4	4	4	5	4	5	4	4	4	4	4	2	2	3	2	2	3	3	3	3	4	3
1	1	4	3	1	5	5	4	4	5	5	4	4	4	4	5	3	4	5	4	3	3	4	2	3	3	3	2	2	2	4	4	4	5
1	2	4	3	1	2	5	4	4	5	5	4	4	3	4	5	3	4	5	4	3	3	4	3	3	3	3	2	2	2	4	3	4	5
1	2	3	3	1	2	4	4	4	4	4	4	4	4	4	5	4	5	4	4	4	4	4	2	2	3	2	2	3	3	4	4	4	3
1	1	3	3	1	2	5	4	4	5	5	4	4	4	4	5	4	4	5	4	4	3	4	2	2	2	3	3	3	2	4	4	4	4
1	2	4	3	1	2	4	4	4	4	3	3	4	4	4	3	4	4	4	4	4	4	3	2	2	2	2	3	3	2	4	4	3	4
1	2	3	3	1	3	4	4	3	5	4	4	4	4	4	4	4	4	4	4	4	4	4	2	2	2	2	2	2	2	3	4	3	3
1	2	3	3	1	2	4	4	4	4	4	4	4	4	4	4	4	5	4	4	4	4	4	2	2	2	2	2	3	3	3	5	4	3
1	1	3	3	1	2	5	4	4	5	5	4	4	3	4	5	4	4	5	4	4	3	4	2	2	2	3	2	2	3	4	4	4	5
